# Supplementary material for: Tbp and Hprt1 Are Appropriate Reference Genes for Splenic Neutrophils Isolated from Healthy or Tumor-Bearing Mice
Source: Biomedicines. 2024 Nov 10;12(11):2571. doi: 10.3390/biomedicines12112571 (PMC11592060; doi:10.3390/biomedicines12112571)
Supplement: Supplementary file 1 [file biomedicines-12-02571-s001.zip]

Archive with 1 entries (1 files):
- biomedicines-3275734-supplementary.pdf
